# Supplementary material for: Suitability and Sensitivity of Golden Grey Mullet Chelon auratus (Risso, 1810) as a Reference Fish Species for Ecotoxicity Tests in the Black Sea
Source: Toxics. 2022 Apr 28;10(5):222. doi: 10.3390/toxics10050222 (PMC9144157; doi:10.3390/toxics10050222)
Supplement: Supplementary file 1 [file toxics-10-00222-s001.zip]

Archive with 1 entries (1 files):
- toxics-1668289-supplementary.pdf
